# Supplementary material for: Structure and IR Spectroscopic Properties of HNCO Complexes with SO2 Isolated in Solid Argon
Source: Molecules. 2021 Oct 25;26(21):6441. doi: 10.3390/molecules26216441 (PMC8587861; doi:10.3390/molecules26216441)
Supplement: Supplementary file 1 [file molecules-26-06441-s001.zip]

Archive with 1 entries (1 files):
- molecules-1422206-supplementary.pdf
